# Supplementary material for: THz ATR-TDS Spectroscopy of Acetone–Water Mixtures: Hydrogen Bonding to Dipole–Dipole Dynamics
Source: Int J Mol Sci. 2026 Jun 8;27(12):5188. doi: 10.3390/ijms27125188 (PMC13299297; doi:10.3390/ijms27125188)
Supplement: Supplementary file 1 [file ijms-27-05188-s001.zip]

Archive with 1 entries (1 files):
- ijms-4307632-supplementary.pdf
